# Supplementary material for: Effectiveness of mindfulness-based interventions for people with dementia and mild cognitive impairment: A meta-analysis and implications for future research
Source: PLoS One. 2021 Aug 2;16(8):e0255128. doi: 10.1371/journal.pone.0255128 (PMC8328308; doi:10.1371/journal.pone.0255128)
Supplement: S1 Dataset — (XLSX) [file pone.0255128.s006.xlsx]

## Sheet: Cognitive function
			MBI			control
study	scale	time of assessment	mean	SD	n	mean	SD	n
Churcher Clarke, A., 2017	MMSE	6w	15.25	4.35	20	13.5	6.14	8
Quintana Hernandez, D. J., 2016	MMSE	6m	20.33	2.08	41	16.37	4.47	29

## Sheet: Depression
			MBI			control
study	Scale	time of assessment	mean	SD	n	mean	SD	n
Churcher Clarke, A., 2017	CSDD	6w	5.75	4.05	20	5.25	4.62	8
Hanson, L. R., 2017	GDS	10w	2.72	2.6247	10	1.81	2.49	9
Larouche, E., 2019	GDS	9w	7.1	5.7552	23	6	5.628	22
		21w	6.6	5.7552	23	6.2	5.628	22

## Sheet: Anxiety
			MBI			control
study	Scale	time of assessment	mean	SD	n	mean	SD	n
Chouinard, A. M., 2019	GAI	8w	5.25	5.66	20	5.05	5.51	21
Churcher Clarke, A., 2017	RAID	6w	5.5	3.94	20	5.88	5.33	8
Hanson, L. R., 2017	STAI	10w	39.77	7.4946	10	35.82	7.11	9
Larouche, E., 2019	GAI	8w	5.4	5.7552	23	5.1	5.628	22
		21w	4.6	5.7552	23	4.1	5.628	22

## Sheet: QOL 
			MBI			control
study	scale	time of assessment	mean	SD	n	mean	SD	n
Churcher Clarke, A., 2017	QOL-AD	6w	36.37	4.27	20	32.79	4.44	8
Larouche, E., 2019	WHOQOL-OLD	9w	64.7	10.0712	23	64.4	9.8499	22
		21w	67.2	10.0712	23	65.3	9.8499	22

## Sheet: Mindfulness
			MBI			control
study	scale	time of assessment	mean	SD	n	mean	SD	n
Larouche, E., 2019	FFMQ	9w	123.6	5.4028	23	130.2	5.40555	22
	FFMQ	21w	124.7	5.4827	23	132.1	5.76281	22

## Sheet: ADL
			MBI			control
study	scale	time of assessment	mean	SD	n	mean	SD	n
Quintana Hernandez, D. J., 2016	RDRS-2	6m	26	5.29	41	31.75	5.17	29

## Sheet: attrition
	MBI		control
study	dropout n	total n	dropout n	total n
Chouinard, A. M., 2019	4	24	3	24
Churcher Clarke, A., 2017	0	20	3	11
Larouche, E., 2016	1	11	1	11
Larouche, E., 2019	2	24	4	24
Quintana Hernandez, D. J., 2016	1	42	14	43
Sheardova, K., 2019	6	18	2	10
Wells, R., 2013	1	9	0	5
